# Supplementary material for: Investigation of an Electrochromic Device Based on Ammonium Metatungstate-Iron (II) Chloride Electrochromic Liquid
Source: Micromachines (Basel). 2022 Aug 19;13(8):1345. doi: 10.3390/mi13081345 (PMC9460927; doi:10.3390/mi13081345)
Supplement: Supplementary file 1 [file micromachines-13-01345-s001.zip]

Archive with 1 entries (1 files):
- micromachines-1850567-supplementary .pdf
